# Supplementary material for: Fusarium Species Causing Pepper Wilt in Russia: Molecular Identification and Pathogenicity
Source: Microorganisms. 2024 Feb 6;12(2):343. doi: 10.3390/microorganisms12020343 (PMC10893445; doi:10.3390/microorganisms12020343)
Supplement: Supplementary file 1 [file microorganisms-12-00343-s001.zip]

Archive with 1 entries (1 files):
- microorganisms-2788089-supplementary.pdf
